# Supplementary material for: Microbial regulation of soil carbon properties under nitrogen addition and plant inputs removal
Source: PeerJ. 2019 Jul 17;7:e7343. doi: 10.7717/peerj.7343 (PMC6642627; doi:10.7717/peerj.7343)
Supplement: File S1 — The raw data showed the soil microbial PLFAs files in the year of 2015 and 2016. Each file of rtf. represented the microbial PLFAs for each soil sample. In the Supplemental File, the Excel file named “Numbers” showed the plots names and the related rtf. file names. [file peerj-07-7343-s002.zip › supplementary files/2016/Numbers.xlsx]

## Sheet: Sheet1
Number	Plots
52	N0(NRL)
53	N0(NRL)
54	N0(NRL)
55	N0(NL)
56	N0(NL)
57	N0(NL)
58	N0(CK)
59	N0(CK)
60	N0(CK)
61	N1(NRL)
62	N1(NRL)
63	N1(NRL)
64	N1(NL)
65	N1(NL)
66	N1(NL)
67	N1(CK)
68	N1(CK)
69	N1(CK)
70	N2(NRL)
71	N2(NRL)
72	N2(NRL)
73	N2(NL)
74	N2(NL)
75	N2(NL)
76	N2(CK)
77	N2(CK)
78	N2(CK)
79	N3(NRL)
80	N3(NRL)
81	N3(NRL)
82	N3(NL)
83	N3(NL)
84	N3(NL)
85	N3(CK)
86	N3(CK)
87	N3(CK)
